# Supplementary material for: Decommissioning retired hemodialysis machines in Dutch hospitals: strategies and sustainability considerations
Source: Clin Kidney J. 2025 Dec 12;19(1):sfaf389. doi: 10.1093/ckj/sfaf389 (PMC12957914; doi:10.1093/ckj/sfaf389)
Supplement: sfaf389_Supplemental_Files [file sfaf389_Supplemental_Files.zip]

Archive with 2 entries (2 files):
- Supplementary data 2. Coding scheme.docx
- Supplementary file 1. Interview questions.docx
